# Supplementary material for: Omics- and Pharmacogenomic Evidence for the Prognostic, Regulatory, and Immune-Related Roles of PBK in a Pan-Cancer Cohort
Source: Front Mol Biosci. 2021 Nov 11;8:785370. doi: 10.3389/fmolb.2021.785370 (PMC8632063; doi:10.3389/fmolb.2021.785370)
Supplement: Supplementary file 2 [file Table1.XLSX]

## Sheet: Sheet1
PBK shows the correlation of immunotherapy results in TSGD
No	PMID	Cancer type	Group	Drug	# Res	# NRes	Log2 (Fold Change)	P value
1	26997480	Melanoma	all	Anti-PD-1 (pembrolizumab and nivolumab)	14	12	-0.241	0.468
2	26997480	Melanoma	MAPKi	Anti-PD-1 (pembrolizumab and nivolumab)	6	5	-0.224	0.905
3	26997480	Melanoma	non-MAPKi	Anti-PD-1 (pembrolizumab and nivolumab)	8	7	-0.255	0.857
4	28552987	Urothelial cancer	all	Anti-PD-L1 (atezolizumab)	9	16	-0.472	0.579
5	28552987	Urothelial cancer	smoking	Anti-PD-L1 (atezolizumab)	5	9	-0.535	0.671
6	28552987	Urothelial cancer	non-smoking	Anti-PD-L1 (atezolizumab)	4	7	-0.4	0.777
7	29033130	Melanoma	all	Anti-PD-1 (nivolumab)	26	23	0.149	0.751
8	29033130	Melanoma	NIV3-PROG	Anti-PD-1 (nivolumab)	15	11	-0.398	0.781
9	29033130	Melanoma	NIV3-NAIVE	Anti-PD-1 (nivolumab)	11	12	0.794	0.604
10	29301960	Clear cell renal cell carcinoma (ccRCC)	all	Anti-PD-1 (nivolumab)	4	8	0.016	0.986
11	29301960	Clear cell renal cell carcinoma (ccRCC)	VEGFRi	Anti-PD-1 (nivolumab)	2	0	0	1
12	29301960	Clear cell renal cell carcinoma (ccRCC)	non-VEGFRi	Anti-PD-1 (nivolumab)	2	8	0.536	0.673
13	29443960	Urothelial cancer	all	Anti-PD-L1 (atezolizumab)	68	230	0.403	0.00751
